# Supplementary material for: High-Density Genomic Characterization of Native Croatian Sheep Breeds
Source: Front Genet. 2022 Jul 15;13:940736. doi: 10.3389/fgene.2022.940736 (PMC9337876; doi:10.3389/fgene.2022.940736)
Supplement: Supplementary file 1 [file Presentation1.zip]

Archive with 5 entries (5 files):
- Supplementary Figure 1.docx
- Supplementary Figure 2.docx
- Supplementary Figure 3.docx
- Supplementary Figure 4.docx
- Supplementary Figure 5.docx
