# Supplementary material for: High-Density Genomic Characterization of Native Croatian Sheep Breeds
Source: Front Genet. 2022 Jul 15;13:940736. doi: 10.3389/fgene.2022.940736 (PMC9337876; doi:10.3389/fgene.2022.940736)
Supplement: Supplementary file 2 [file Table1.xlsx]

## Sheet: Croatian Breeds
Supplementary Material 1. Table 1. Information on native Croatian sheep breeds used in this study
Animal	Breed	Location	Longitude	Latitude	Sex
C156	Cres Island Sheep	Cres Island	44.9617	14.4097	F
C158	Cres Island Sheep	Cres Island	44.9618	14.4097	F
C159	Cres Island Sheep	Cres Island	44.9618	14.4097	F
C160	Cres sheep	Cres Island	44.9618	14.4097	M
C161	Cres sheep	Lošinj Island	44.5301	14.4761	M
C162	Cres Island Sheep	Lošinj Island	44.5301	14.4761	F
C163	Cres sheep	Lošinj Island	44.5301	14.4761	M
C164	Cres sheep	Lošinj Island	44.5301	14.4761	M
C165	Cres Island Sheep	Lošinj Island	44.5341	14.4695	F
C166	Cres Island Sheep	Lošinj Island	44.5341	14.4695	F
C167	Cres Island Sheep	Lošinj Island	44.5341	14.4695	F
C169	Cres Island Sheep	Lošinj Island	44.5341	14.4695	F
C170	Cres Island Sheep	Lošinj Island	44.5341	14.4695	F
C171	Cres Island Sheep	Lošinj Island	44.5341	14.4695	F
C174	Cres Island Sheep	Lošinj Island	44.5341	14.4695	F
C175	Cres Island Sheep	Lošinj Island	44.5342	14.4697	F
C176	Cres sheep	Lošinj Island	44.5342	14.4697	M
C177	Cres Island Sheep	Cres Island	44.8839	14.4246	F
C178	Cres Island Sheep	Cres Island	44.8839	14.4246	F
C180	Cres sheep	Cres Island	44.8839	14.4246	M
D133	Dalmatian Pramenka	Dalmatian mainland	43.314	16,5236901	F
D134	Dalmatian Pramenka	Dalmatian mainland	45.0416	18.6536	F
D135	Dalmatian Pramenka	Dalmatian mainland	43.7656	16,0896263	F
D136	Dalmatian Pramenka	Dalmatian mainland	43.7683	16.1916	M
D137	Dalmatian Pramenka	Dalmatian mainland	43.8603	16.0637	F
D138	Dalmatian Pramenka	Dalmatian mainland	43.7255	16.2187	F
D139	Dalmatian Pramenka	Dalmatian mainland	43.7252	16.218	F
D140	Dalmatian Pramenka	Dalmatian mainland	43.7274	16.212	F
D141	Dalmatian Pramenka	Dalmatian mainland	43.7063	16.2676	F
D142	Dalmatian Pramenka	Dalmatian mainland	43.7677	16.1941	F
DR121	Dubrovnik Sheep	Dubrovnik	42.6593	18.147	F
DR130	Dubrovnik sheep	Dubrovnik	42.6593	18.147	M
DR138	Dubrovnik Sheep	Dubrovnik	42.6593	18.147	F
DR139	Dubrovnik sheep	Dubrovnik	42.6593	18.147	M
DR146	Dubrovnik Sheep	Dubrovnik	42.9144	17.6846	F
DR147	Dubrovnik Sheep	Dubrovnik	42.9087	17.7071	F
DR148	Dubrovnik Sheep	Dubrovnik	42.914	17.6851	F
DR149	Dubrovnik Sheep	Dubrovnik	42.6407	18.1959	F
DR150	Dubrovnik Sheep	Dubrovnik	42.6514	18.1841	F
DR151	Dubrovnik Sheep	Dubrovnik	42.9668	17.3462	F
DR152	Dubrovnik Sheep	Dubrovnik	43.156	17.459	F
DR153	Dubrovnik Sheep	Dubrovnik	42.6522	18.0968	F
DR154	Dubrovnik Sheep	Dubrovnik	42.6784	18.1095	F
DR155	Dubrovnik Sheep	Dubrovnik	42.767	17.4759	F
DR156	Dubrovnik Sheep	Dubrovnik	42.4204	18.4856	F
DR157	Dubrovnik Sheep	Dubrovnik	42.8496	17.6675	F
DR158	Dubrovnik Sheep	Dubrovnik	42.8924	17.684	F
DR159	Dubrovnik Sheep	Dubrovnik	42.8941	17.6815	F
DR160	Dubrovnik Sheep	Dubrovnik	42.8899	17.8382	F
DR18	Dubrovnik sheep	Dubrovnik	42.8753	17.5297	M
DR23	Dubrovnik sheep	Dubrovnik	42.8753	17.5297	M
DR32	Dubrovnik Sheep	Dubrovnik	42.8753	17.5297	F
DR51	Dubrovnik sheep	Dubrovnik	42.8753	17.5297	M
DR7	Dubrovnik Sheep	Dubrovnik	42.8753	17.5297	F
DR77	Dubrovnik Sheep	Dubrovnik	42.6593	18.147	F
DR84	Dubrovnik sheep	Dubrovnik	42.6593	18.147	M
IMO141	Dalmatian Pramenka	Imotski	43.3386	17.2311	M
IMO154	Dalmatian Pramenka	Imotski	43.55	16.96	M
IMO166	Dalmatian Pramenka	Imotski	43.55	16.96	F
IMO38	Dalmatian Pramenka	Imotski	43.5154	17.1057	M
IMO59	Dalmatian Pramenka	Imotski	43.5154	17.1057	M
IMO66	Dalmatian Pramenka	Imotski	43.5154	17.1057	M
IO 18	Istrian sheep	Istria	45.399	13.8795	M
IO 36	Istrian Sheep	Istria	45.399	13.8795	F
IO 42	Istrian sheep	Istria	45.399	13.8795	M
IO 44	Istrian sheep	Istria	45.399	13.8795	M
IO104	Istrian Sheep	Istria	45.0132	13.8486	F
IO199	Istrian Sheep	Istria	45.3608	14.059	F
IO200	Istrian Sheep	Istria	45.3608	14.059	F
IO201	Istrian Sheep	Istria	45.0849	13.8258	F
IO202	Istrian Sheep	Istria	45.0132	13.8486	F
IO203	Istrian Sheep	Istria	45.298	14.1333	F
IO205	Istrian Sheep	Istria	45.3166	13.6289	F
IO206	Istrian Sheep	Istria	44.9203	13.9092	F
IO207	Istrian Sheep	Istria	44.9203	13.9092	F
IO208	Istrian Sheep	Istria	45.0317	13.9427	F
IO32	Istrian Sheep	Istria	45.399	13.8795	F
IO60	Istrian Sheep	Istria	45.399	13.8795	F
IO63	Istrian sheep	Istria	45.399	13.8795	M
IO64	Istrian sheep	Istria	45.399	13.8795	M
IO65	Istrian sheep	Istria	45.399	13.8795	M
IO66	Istrian sheep	Istria	45.399	13.8795	M
IO67	Istrian sheep	Istria	45.399	13.8795	M
IO68	Istrian sheep	Istria	45.399	13.8795	M
IO69	Istrian sheep	Istria	45.399	13.8795	M
IO77	Istrian sheep	Istria	45.0132	13.8486	M
IO85	Istrian sheep	Istria	45.0132	13.8486	M
K138	Krk Island Sheep	Krk Island	45.0759	14.6752	F
K140	Krk Island Sheep	Krk Island	45.0759	14.6752	F
K141	Krk sheep	Krk Island	45.0759	14.6752	M
K142	Krk sheep	Krk Island	45.0759	14.6752	M
K143	Krk Island Sheep	Krk Island	45.0759	14.6752	F
K144	Krk Island Sheep	Krk Island	45.0759	14.6752	F
K146	Krk sheep	Krk Island	45.0759	14.6752	M
K147	Krk Island Sheep	Krk Island	45.0429	14.6102	F
K148	Krk Island Sheep	Krk Island	45.0429	14.6102	F
K149	Krk Island Sheep	Krk Island	45.0429	14.6102	F
K151	Krk sheep	Krk Island	45.0429	14.6102	M
K152	Krk sheep	Krk Island	45.0429	14.6102	M
K153	Krk sheep	Krk Island	45.0429	14.6102	M
K154	Krk Island Sheep	Krk Island	45.0429	14.6102	F
K155	Krk Island Sheep	Krk Island	45.076	14.6753	F
K156	Krk Island Sheep	Krk Island	45.076	14.6753	F
K157	Krk Island Sheep	Krk Island	45.076	14.6753	F
K158	Krk Island Sheep	Krk Island	45.076	14.6753	F
K161	Krk Island Sheep	Krk Island	45.076	14.6753	F
K162	Krk sheep	Krk Island	44.9991	14.71	M
LP311	Lika Pramenka	Lika Pramenka	45.4131	15.5917	M
LP312	Lika Pramenka	Lika Pramenka	44.7634	15.6851	M
LP314	Lika Pramenka	Lika Pramenka	44.6921	15.8082	M
LP315	Lika Pramenka	Lika Pramenka	44.563	15.3214	M
LP316	Lika Pramenka	Lika Pramenka	44.7732	15.6251	M
LP317	Lika Pramenka	Lika Pramenka	44.458	15.7294	M
LP318	Lika Pramenka	Lika Pramenka	44.6671	15.6935	M
LP319	Lika Pramenka	Lika Pramenka	44.744	15.7066	M
LP320	Lika Pramenka	Lika Pramenka	44.6717	15.6116	M
LP323	Lika Pramenka	Lika Pramenka	44.7266	15.7157	M
LP324	Lika Pramenka	Lika Pramenka	44.7377	15.7079	M
LP325	Lika Pramenka	Lika Pramenka	44.3937	15.8267	M
LP326	Lika Pramenka	Lika Pramenka	44.2646	15.8307	M
LP327	Lika Pramenka	Lika Pramenka	44.5522	15.3563	M
LP328	Lika Pramenka	Lika Pramenka	44.6723	15.4358	M
LP329	Lika Pramenka	Lika Pramenka	44.6053	15.3667	M
LP330	Lika Pramenka	Lika Pramenka	44.6863	15.8076	M
LP331	Lika Pramenka	Lika Pramenka	45.4936	15.4547	F
LP334	Lika Pramenka	Lika Pramenka	45.365	16.0698	F
LP335	Lika Pramenka	Lika Pramenka	45.366	15.5949	F
MR24	Mouflon	Rab Island	44.7818	14.6915	M
MR25	Mouflon	Rab Island	44.7818	14.6915	M
MR28	Mouflon	Rab Island	44.7818	14.6915	M
MR30	Mouflon	Rab Island	44.7818	14.6915	M
MR34	Mouflon	Rab Island	44.7818	14.6915	M
MR40	Mouflon	Rab Island	44.7818	14.6915	F
MR43	Mouflon	Rab Island	44.7818	14.6915	F
MR46	Mouflon	Rab Island	44.7818	14.6915	F
MR47	Mouflon	Rab Island	44.7818	14.6915	F
MR50	Mouflon	Rab Island	44.7818	14.6915	F
PO19	Pag Sheep	Pag Island	44.3833	15.139	M
PO199	Pag Sheep	Pag Island	44.4956	14.9588	M
PO200	Pag Sheep	Pag Island	44.4956	14.9588	M
PO201	Pag Sheep	Pag Island	44.4956	14.9588	M
PO202	Pag Sheep	Pag Island	44.4956	14.9588	M
PO203	Pag Sheep	Pag Island	44.4956	14.9588	M
PO204	Pag Sheep	Pag Island	44.4956	14.9588	M
PO205	Pag Sheep	Pag Island	44.4956	14.9588	M
PO206	Pag Sheep	Pag Island	44.4956	14.9589	M
PO212	Pag Sheep	Pag Island	44.4956	14.9589	M
PO213	Pag Sheep	Pag Island	44.4956	14.9589	M
PO214	Pag Sheep	Pag Island	44.4956	14.9589	M
PO215	Pag Sheep	Pag Island	44.4956	14.9589	M
PO216	Pag Sheep	Pag Island	44.4956	14.9589	M
PO218	Pag Sheep	Pag Island	44.4956	14.9589	M
PO219	Pag Sheep	Pag Island	44.4956	14.9589	M
PO222	Pag Sheep	Pag Island	44.4956	14.9589	M
PO223	Pag Sheep	Pag Island	44.4956	14.9589	M
PO226	Pag Sheep	Pag Island	44.4956	14.9589	M
PO227	Pag Sheep	Pag Island	44.4956	14.9589	M
PO228	Pag Sheep	Pag Island	44.4956	14.9589	M
PO41	Pag Island Sheep	Pag Island	44.5595	14.8812	F
PO45	Pag Island Sheep	Pag Island	44.5595	14.8812	F
PO46	Pag Sheep	Pag Island	44.5595	14.8812	M
PO47	Pag Sheep	Pag Island	44.5595	14.8812	M
PO49	Pag Sheep	Pag Island	44.5595	14.8812	M
PO61	Pag Island Sheep	Pag Island	44.494	14.9611	F
PO62	Pag Island Sheep	Pag Island	44.491	14.9626	F
PO63	Pag Island Sheep	Pag Island	44.4675	14.9613	F
PO64	Pag Island Sheep	Pag Island	44.5508	14.8861	F
PO65	Pag Island Sheep	Pag Island	44.4675	14.9612	F
PO66	Pag Island Sheep	Pag Island	44.494	14.9611	F
PO67	Pag Island Sheep	Pag Island	44.5569	14.8836	F
PO68	Pag Island Sheep	Pag Island	44.5344	14.893	F
PO69	Pag Island Sheep	Pag Island	44.4975	14.9582	F
PO70	Pag Island Sheep	Pag Island	44.4696	14.9566	F
PO8	Pag Island Sheep	Pag Island	44.3833	15.139	F
POG12	Pag Sheep	Pag Island	44.491	14.9626	M
POG14	Pag Sheep	Pag Island	44.491	14.9626	M
POG15	Pag Sheep	Pag Island	44.491	14.9626	M
POG17	Pag Sheep	Pag Island	44.4951	14.9589	M
POG22	Pag Sheep	Pag Island	44.4947	14.9602	M
POG24	Pag Sheep	Pag Island	44.4947	14.9602	M
POG3	Pag Sheep	Pag Island	44.4956	14.9589	M
POG8	Pag Sheep	Pag Island	44.4994	14.9557	M
R170	Rab Island Sheep	Rab Island	44.7973	14.7335	F
R171	Rab sheep	Rab Island	44.8055	14.7251	M
R172	Rab Island Sheep	Rab Island	44.8055	14.7251	F
R173	Rab Island Sheep	Rab Island	44.7606	14.7594	F
R174	Rab Island Sheep	Rab Island	44.7614	14.7569	F
R175	Rab sheep	Rab Island	44.7658	14.7683	M
R178	Rab Island Sheep	Rab Island	44.7427	14.7939	F
R179	Rab sheep	Rab Island	44.7427	14.7939	M
R180	Rab Island Sheep	Rab Island	44.7722	14.766	F
R182	Rab Island Sheep	Rab Island	44.7403	14.7991	F
R183	Rab Island Sheep	Rab Island	44.7353	14.8063	F
R184	Rab Island Sheep	Rab Island	44.7612	14.7569	F
R185	Rab sheep	Rab Island	44.7701	14.7653	M
R186	Rab Island Sheep	Rab Island	44.7609	14.7594	F
R187	Rab Island Sheep	Rab Island	44.747	14.7877	F
R189	Rab sheep	Rab Island	44.7531	14.7745	M
R190	Rab sheep	Rab Island	44.8031	14.727	M
R191	Rab Island Sheep	Rab Island	44.8031	14.727	F
R192	Rab sheep	Rab Island	44.7525	14.7753	M
R193	Rab sheep	Rab Island	44.7362	14.8011	M
SO118	Dalmatian Pramenka	Šibenik	43.7363	16.1351	M
SO123	Dalmatian Pramenka	Šibenik	43.7057	16.2676	F
SO35	Dalmatian Pramenka	Šibenik	43.822	16.0714	M
SO70	Dalmatian Pramenka	Šibenik	43.7639	16.0718	M
ZO105	Dalmatian Pramenka	Zadar	43.7363	16.1351	M
ZO122	Dalmatian Pramenka	Zadar	43.7057	16.2676	F
ZO126	Dalmatian Pramenka	Zadar	43.7057	16.2676	F
ZO129	Dalmatian Pramenka	Zadar	43.7057	16.2676	M
ZO34	Dalmatian Pramenka	Zadar	43.822	16.0714	F
ZO69	Dalmatian Pramenka	Zadar	43.7639	16.0718	M

## Sheet: Publicly avialable breeds
Supplementary Table 2. Infomation on publicly available sheep breeds used in this study
Country of origin	Breed	Code	Source	# samples	Geographic
					Latitude (ºN)	Longitude (ºE)
France	Merino	MER	Kijas et al. (2014)	36	-25.2744	133.775
Czech Republic	Valachian	VAL	Cao et al. (2020)	8	49.82	15.47
Czech Republic	Sumavska	SUM	Cao et al. (2020)	8	49.82	15.47
France	Noire du Velay	NVE	Rochus et al. (2018)	19	45.0093	3.77593
France	Causse du Lot	CDL	Rochus et al. (2018)	20	44.7994	1.6179
France	Rava	RAV	Rochus et al. (2018)	20	45.7772	3.08703
France	Blanche du Massif Central	BMC	Rochus et al. (2018)	20	44.5176	3.50187
France	Meat Lacaune	LAM	Rochus et al. (2018)	34	43.9746	2.99202
France	Dairy Lacaune	LAC	Rochus et al. (2018)	36	43.9746	2.99202
France	Limousine	LIM	Rochus et al. (2018)	18	45.6424	2.09431
France	Tarasconnaise	TAR	Rochus et al. (2018)	15	42.8485	1.60482
France	Corse	COR	Rochus et al. (2018)	16	42.1042	9.51243
France	Manech Tête Rouge	MTR	Rochus et al. (2018)	25	43.3298	-1.40635
France	Préalpes du Sud	PAS	Rochus et al. (2018)	17	44.1947	5.94319
France	Mourerous	MOU	Rochus et al. (2018)	16	44.0892	6.85376
Italy	Altamurana	ALT	Cao et al. (2020)	15	41.1171	16.8719
Italy	Leccese	LEC	Cao et al. (2020)	15	40.7928	17.1012
Serbia	Pramenka	PRA	Cao et al. (2020)	14	44.74	20.44
North Macedonia	North Macedonian Pramenka	NMS	this study	8	42,063400	20,936687
Spain	Churra	SCS	Chitneedi et al. (2017)	15	42.608406	-5.665402
Ukraine	Carpathian Mountain	MKS	Cao et al. (2020)	13	48.55	23.01
